# Supplementary material for: A Preclinical Study of Human Embryonic Stem Cell-Derived Mesenchymal Stem Cells for Treating Detrusor Underactivity by Chronic Bladder Ischemia
Source: Stem Cell Rev Rep. 2021 Jun 29;17(6):2139–52. doi: 10.1007/s12015-021-10204-z (PMC8599399; doi:10.1007/s12015-021-10204-z)
Supplement: Supplementary file 2 — (XLSX 34 kb) [file 12015_2021_10204_MOESM2_ESM.xlsx]

## Sheet: Cover
Information of Supplementary Datasets
Supplementary Dataset S1
Details of the statistical values and significant genes for biological processes and pathways in the MetaCore analysis
Supplementary Dataset S2
List of genes validated by RQ-PCR analysis

## Sheet: Supplementary Dataset 1
Supplementary Dataset S1
Details of the statistical values and significant genes for biological processes and pathways in the MetaCore analysis

## Sheet: Fig. 7b
Enrichment by Pathway Maps		DUA vs sham
#	Maps	Total	p-value	p-value (-log10)	FDR	In Data	Network Objects from Active Data
1	Alternative complement cascade disruption in age-related macular degeneration	31	1.49705e-07	6.82476	6.75171e-05	5	VEGF-A, Factor Bb, Factor Ba, Factor B, Factor H
2	Immune response_Alternative complement pathway	53	6.37295e-05	4.19566	0.014371	4	Factor Bb, Factor Ba, Factor B, Factor H
3	Development_Cross-talk between VEGF and Angiopoietin 1 signaling pathways	25	0.000140963	3.85089	0.0158936	3	VEGF-A, I-kB, Angiopoietin 1
4	Resolution of inflammation in healing myocardial infarction	25	0.000140963	3.85089	0.0158936	3	VEGF-A, G-CSF receptor, Angiopoietin 1
5	Role of adipose tissue hypoxia in obesity and type 2 diabetes	30	0.000245257	3.61038	0.0221222	3	VEGF-A, Angiopoietin 1, ANGPTL4
6	IL-1 signaling in melanoma	42	0.000669848	3.17402	0.0503503	3	VEGF-A, GRO-3, I-kB
7	Muscle contraction_Relaxin signaling pathway	48	0.000991879	3.00354	0.0597207	3	VEGF-A, I-kB, NFKBIA
8	Immune response_Lectin induced complement pathway	50	0.00111754	2.95174	0.0597207	3	C2b, C2a, C2
9	Immune response_Lysophosphatidic acid signaling via NF-kB	52	0.00125284	2.90211	0.0597207	3	VEGF-A, GRO-3, NFKBIA
10	Immune response_Classical complement pathway	53	0.00132418	2.87805	0.0597207	3	C2b, C2a, C2

## Sheet: Fig. 7d
Most relevant networks
Network name	Processes	Size	Target	Pathway	p-Value	z-Score	g-Score
Claudin‑23, ADAS, Angiopoietin 1, TMC7, IFI56	detection of chemical stimulus involved in sensory perception of smell (52.2%), detection of chemical stimulus involved in sensory perception (52.2%), detection of chemical stimulus (52.2%), detection of stimulus involved in sensory perception (52.2%), sensory perception of smell (52.2%)	50	18	0	2.96e‑51	142.78	142.78

## Sheet: Suppl Fig. 2a
Enrichment by Pathway Maps		DUA vs sham
#	Maps	Total	p-value	p-value (-log10)	FDR	In Data	Network Objects from Active Data
1	inflammatory response	874	1.24612e-12	11.9044	3.64614e-09	21	GRO-3, I-kB, NFKBIA, K(+) channel, subfamily J, Elastase 1, IL-33, S100, Calgranulin B, Factor H, PTAFR, IFNGR1, PLA2, PLA2G7, Mn(III)-Apotransferrin, Beta-2 transferrin, Holotransferrin, Apotransferrin, Transferrin, CHI3L1, PLA2(hGIIA), Fc gamma RII beta
2	iron ion import across plasma membrane	8	2.32935e-11	10.6328	3.40784e-08	5	Mn(III)-Apotransferrin, Beta-2 transferrin, Holotransferrin, Apotransferrin, Transferrin
3	positive regulation of oligodendrocyte progenitor proliferation	12	3.2591e-10	9.4869	3.1787e-07	5	Mn(III)-Apotransferrin, Beta-2 transferrin, Holotransferrin, Apotransferrin, Transferrin
4	response to organic cyclic compound	1955	9.02876e-10	9.04437	5.97784e-07	26	Desmoglein 2, VEGF-A, GRO-3, I-kB, NFKBIA, K(+) channel, subfamily J, HMGCS2, NOR1, CDD, S100, PTAFR, Olfactory receptor, FADS1, PBPC3, PLA2, Mn(III)-Apotransferrin, Beta-2 transferrin, Holotransferrin, Apotransferrin, Transferrin, DUOX1, Carbonic anhydrase II, TRPA1, IFI56, L1CAM, Fc gamma RII beta
5	positive regulation of myelination	32	1.14169e-09	8.94245	5.97784e-07	6	S100, Mn(III)-Apotransferrin, Beta-2 transferrin, Holotransferrin, Apotransferrin, Transferrin
6	iron import into cell	15	1.2258e-09	8.91158	5.97784e-07	5	Mn(III)-Apotransferrin, Beta-2 transferrin, Holotransferrin, Apotransferrin, Transferrin
7	regulation of iron ion transport	17	2.51235e-09	8.59992	1.05016e-06	5	Mn(III)-Apotransferrin, Beta-2 transferrin, Holotransferrin, Apotransferrin, Transferrin
8	regulation of oligodendrocyte progenitor proliferation	19	4.69567e-09	8.3283	1.71744e-06	5	Mn(III)-Apotransferrin, Beta-2 transferrin, Holotransferrin, Apotransferrin, Transferrin
9	defense response	2311	6.51667e-09	8.18597	1.98259e-06	27	G-CSF receptor, GRO-3, I-kB, NFKBIA, K(+) channel, subfamily J, Factor B, Elastase 1, IL-33, S100, Calgranulin B, Factor H, PTAFR, Olfactory receptor, IFNGR1, PLA2, PLA2G7, Mn(III)-Apotransferrin, Beta-2 transferrin, Holotransferrin, Apotransferrin, Transferrin, DUOX1, IFI56, CHI3L1, C2, PLA2(hGIIA), Fc gamma RII beta
10	positive regulation of bone resorption	43	7.45334e-09	8.12765	1.98259e-06	6	Mn(III)-Apotransferrin, Beta-2 transferrin, Holotransferrin, Apotransferrin, Transferrin, Carbonic anhydrase II

## Sheet: Suppl Fig. 2b
Enrichment by Pathway Maps		DUA vs sham
#	Maps	Total	p-value	p-value (-log10)	FDR	In Data	Network Objects from Active Data
1	Inflammation_Complement system	75	2.00665e-06	5.69753	0.000166552	6	Factor Bb, Factor B, Factor H, C2b, C2a, C2
2	Development_Blood vessel morphogenesis	227	0.0059849	2.22294	0.214734	5	VEGF-A, Angiopoietin 1, Transferrin, ANGPTL4, L1CAM
3	Muscle contraction_Relaxin signaling	82	0.00864075	2.06345	0.214734	3	VEGF-A, I-kB, NFKBIA
4	Cell adhesion_Platelet-endothelium-leucocyte interactions	174	0.0121549	1.91525	0.214734	4	VEGF-A, G-CSF receptor, I-kB, NFKBIA
5	Transport_Iron transport	108	0.0181658	1.74075	0.214734	3	Holotransferrin, Apotransferrin, Transferrin
6	Inflammation_IFN-gamma signaling	109	0.018614	1.73016	0.214734	3	I-kB, NFKBIA, Factor B
7	Inflammation_Amphoterin signaling	118	0.0229255	1.63968	0.214734	3	I-kB, NFKBIA, Calgranulin B
8	Inflammation_Inflammasome	120	0.0239517	1.62066	0.214734	3	I-kB, NFKBIA, IL-33
9	Inflammation_Neutrophil activation	215	0.024531	1.61028	0.214734	4	GRO-3, I-kB, NFKBIA, PLA2
10	Development_Regulation of angiogenesis	221	0.0268101	1.5717	0.214734	4	VEGF-A, I-kB, Angiopoietin 1, ANGPTL4

## Sheet: Suppl Fig. 2c
Most relevant networks
Network name	Processes	Size	Target	Pathway	p-Value	z-Score	g-Score
Apotransferrin, Mn('3+) extracellular region, Fe('3+) extracellular region	iron ion import across plasma membrane (100.0%), positive regulation of oligodendrocyte progenitor proliferation (100.0%), iron import into cell (100.0%), regulation of iron ion transport (100.0%), regulation of oligodendrocyte progenitor	7	5	0	8.34e‑17	102.8	102.8

## Sheet: Suppl Fig. 2d
Most relevant networks
Network name	Processes	Size	Target	Pathway	p-Value	z-Score	g-Score
VEGF‑A, L1CAM, I‑kB, K(+) channel, subfamily J, VEGFR‑2	cellular response to growth factor stimulus (62.5%), response to growth factor (62.5%), positive regulation of intracellular signal transduction (66.7%), regulation of intracellular signal transduction (77.1%), positive regulation of molecular function (77.1%)	55	5	548	1.13e‑11	37.25	722.25

## Sheet: Supplementary Dataset 2
Supplementary Dataset S2
List of genes validated by RQ-PCR analysis

## Sheet: Primer_rat
Rat	Forward primer	Reverse primer	Gene Networks
Nfkbia	CTGGCCAGTGTAGCAGTCTTGA	ATCTGCTCGTAATCCTCGTCCTT	Network : VEGF-A, L1CAM, I-kB, K(+) channel, subfamily J, VEGFR-2
Cxcl2	GGGTTGTTGTGGCCAGTGA	CGTCAAGCTCTGGATGTTCTTG	Network : VEGF-A, L1CAM, I-kB, K(+) channel, subfamily J, VEGFR-2
S100a9	GGCTGCCAAAACAGGATCTCA	CAGGGTGTCAGGATGTCCATACT	Network : VEGF-A, L1CAM, I-kB, K(+) channel, subfamily J, VEGFR-2
Ifngr1	CGAGACCAAACCTGAATCAAAGTAC	CACAGATCACTGTCTCGTTCTCTAGGA	Network : VEGF-A, L1CAM, I-kB, K(+) channel, subfamily J, VEGFR-2
Vegfa	CGGGCTGCTGCAATGATG	TTTGATCCGCATGATCTGCAT	Network : VEGF-A, L1CAM, I-kB, K(+) channel, subfamily J, VEGFR-2
Cfb	GGGATGCTCCGCCTGAA	AGGGTCTCCACCCATGTTGTG	Network : Claudin 23, ADAS, Angiopoietin 1, TMC7, IFI56
Cfh	TGTCGGAAAAGGCCATGTG	CAACCTTTGCACCAAATTCAAAT	Network : Claudin 23, ADAS, Angiopoietin 1, TMC7, IFI56
C2	GCCCTAGGCACCTCCTTCA	GATTTTACGGCCCAGGTTTTC	Network : Claudin 23, ADAS, Angiopoietin 1, TMC7, IFI56
Csf3r	TGCCTCAGGGCTATCTCATTG	GGTGTTCCCATTGGGCTCTAT	Network : Claudin 23, ADAS, Angiopoietin 1, TMC7, IFI56
Cxcl3	GCCAGCTCCTCAATGCTGTAC	CAGCTCACTGGCCACAACAAC	Network : Immune response_Lysophosphatidic acid signaling via NF-kB
Il33	GGGAAGAAGCTGATGGTGAACA	GGAGCTCCACAGAGTAGTCCTTGT	Network : Inflammation inflammasome
Tf	GGCTGTGCTCCTGGCTATAAGA	TCTCTGTTGTTCGGAGCACATT	Network : Apotransferrin, Mn('3+) extracellular region, Fe('3+) extracellular region
Angpt1	CGGAGATGGCCCAGATACAA	TGAGACAAGAGGCTGGTTCCTAT	Network : Claudin 23, ADAS, Angiopoietin 1, TMC7, IFI56
Cldn23	CACTCACACCCGCCATCA	GAGTTTGCCGGTGTCCCTTT	Network : Claudin 23, ADAS, Angiopoietin 1, TMC7, IFI56
Tmc7	CGAGCCGTACACCCAGAGAA	AGCTTGGCAGCTCTTGAAGGAA	Network : Claudin 23, ADAS, Angiopoietin 1, TMC7, IFI56
Ifit1bl	TGCAAACATTCTCCACCTTGTC	CAACTGTGCCTGGGTGCAT	Network : Claudin 23, ADAS, Angiopoietin 1, TMC7, IFI56
L1cam	CAATCATTCAGACTACATCTGCAATG	CCCGGAGGTCAATAGGTTCCT	Network : VEGF-A, L1CAM, I-kB, K(+) channel, subfamily J, VEGFR-2

[truncated: 1 more sheets: Primer_human]
